# Supplementary material for: A Beneficial Role of Rooibos in Diabetes Mellitus: A Systematic Review and Meta-Analysis
Source: Molecules. 2018 Apr 6;23(4):839. doi: 10.3390/molecules23040839 (PMC6017582; doi:10.3390/molecules23040839)
Supplement: Supplementary file 1 [file molecules-23-00839-s001.zip]

Archive with 5 entries (4 files):
- Table S1.xlsx
- __MACOSX/
- __MACOSX/._Table S1.xlsx
- Table S2_PRISMA checklist.doc
- __MACOSX/._Table S2_PRISMA checklist.doc
