# Supplementary material for: A Beneficial Role of Rooibos in Diabetes Mellitus: A Systematic Review and Meta-Analysis
Source: Molecules. 2018 Apr 6;23(4):839. doi: 10.3390/molecules23040839 (PMC6017582; doi:10.3390/molecules23040839)
Supplement: Supplementary file 1 [file molecules-23-00839-s001.zip › Table S1.xlsx]

## Sheet: Table S1
Table S1. Risk of Bias
Authors (year)	Selection bias	Performance bias	Detection bias	Attrition bias	Reporting bias	Other possible bias
Ayeleso A et al (2015)	Low (Sex, age, BW, After STZ injection, FBS matched)	N/A (Rats)	Not clear	Low	Low	None
Dludla PV et al (2017)	Low (Sex, age, FBS matched)	N/A (Mice)	Not clear	Low	Low	None
Himpe E et al (2016)	Low (Sex, age, BW matched)	N/A (Mice)	Not clear	Low	Low	STZ was injected after grouping. Techinical skill levels were not described.
Johnson R et al (2017)	Low (Sex, age matched. Stated "randermized")	N/A (Mice)	Not clear	Low	Low	None
Kamakura R et al (2015)	Low (Sex, age, BW, FBS matched)	N/A (Mice)	Not clear	Low	Low	None
Kawano A et al (2009)	Low (Sex, age, BW, FBS matched)	N/A (Mice)	Not clear	Low	Low	None
Mathijs I et al (2014)	Low (Sex, age, BW, FBS matched)	N/A (Mice)	Not clear	Low	Low	None
Muller CJ et al (2013)	Low (Sex, age matched. Stated "randermized")	N/A (Rats)	Not clear	Low	Low	None
Sezik E et al (2005)	Low (Sex, age, BW, After STZ injection, FBS matched)	N/A (Rats)	Not clear	Low	Low	None
Son MJ et al (2013)	Low (Sex, age, BW, FBS matched)	N/A (Mice)	Not clear	Low	Low	None
Song I et al (2017)	Low (Sex, age, BW matched)	N/A (Mice)	Not clear	Low	Low	STZ was injected after grouping. Techinical skill levels were not described.
Ulicna O et al (2006)	Low (Sex, age, BW matched)	N/A (Rats)	Not clear	Low	Low	STZ was injected after grouping. Techinical skill levels were not described.
N/A not applicable
